# Supplementary material for: Antisense Oligonucleotides as a Gene-Silencing Strategy Regulating Cytosolic G6PDH in Hordeum vulgare
Source: Plants (Basel). 2026 Jul 21;15(14):2223. doi: 10.3390/plants15142223 (PMC13415445; doi:10.3390/plants15142223)
Supplement: Supplementary file 1 [file plants-15-02223-s001.zip]

Archive with 1 entries (1 files):
- plants-4422138-supplementary.pdf
